# Supplementary material for: CO2 Breathing Prior to Simulated Diving Increases Decompression Sickness Risk in a Mouse Model: The Microbiota Trail Is Not Forgotten
Source: Int J Environ Res Public Health. 2024 Aug 28;21(9):1141. doi: 10.3390/ijerph21091141 (PMC11431549; doi:10.3390/ijerph21091141)
Supplement: Supplementary file 1 [file ijerph-21-01141-s001.zip]

Archive with 1 entries (1 files):
- ijerph-3116667-supplementary.pdf
